# Supplementary material for: Association between body temperature and all-cause mortality in patients with sepsis: analysis of the MIMIC-IV database
Source: Eur J Med Res. 2024 Dec 26;29:630. doi: 10.1186/s40001-024-02219-2 (PMC11673708; doi:10.1186/s40001-024-02219-2)
Supplement: Supplementary file 3 — Supplementary Material 3 [file 40001_2024_2219_MOESM3_ESM.csv]

hadm id	stay id	subject id	sepsis-3 time
21124863	33346110	10254774	20:00.0
26100561	35578119	10255285	00:00.0
27740574	37420619	10257063	00:00.0
28992436	34702715	10257550	00:00.0
22395303	35050893	10258826	00:00.0
24939888	35622225	10259372	00:00.0
29639211	38285086	10259507	00:00.0
28861371	33528731	10260254	40:00.0
23639696	37729668	10262096	00:00.0
24706516	31379617	10262096	00:00.0
29445080	39094044	10262565	00:00.0
25012538	30056897	10263053	04:00.0
25962974	34685214	10266717	00:00.0
27073079	34167777	10267709	00:00.0
25238883	30109460	10268877	00:00.0
24100542	32323717	10269234	00:00.0
27621490	30917118	10269658	00:00.0
24788480	38467213	10270654	00:00.0
28626686	31925381	10271338	00:00.0
24962829	33708073	10271367	00:00.0
25098954	34707760	10275937	36:00.0
21412538	31235375	10277119	00:00.0
28956277	34106250	10278578	00:00.0
21389738	31507851	10279520	00:00.0
22790694	31840907	10281759	00:00.0
29539628	38138471	10282162	05:00.0
22609179	39077741	10282975	00:00.0
29932100	30219541	10283047	00:00.0
21802543	34197712	10283819	00:00.0
27312995	35221278	10284297	00:00.0
23736151	30848777	10284497	00:00.0
22559064	32551343	10284680	00:00.0
27529139	30178981	10284680	00:00.0
24782848	38360523	10285708	00:00.0
27712427	32716397	10288279	00:00.0
23775447	38789221	10289146	00:00.0
22371164	33007620	10289319	00:00.0
25305823	34137962	10289937	00:00.0
25920662	33817425	10290812	00:00.0
23221552	32825863	10291942	00:00.0
20877199	32338988	10292169	00:00.0
24824855	34753905	10292195	00:00.0
24754334	33859249	10297774	00:00.0
26820709	37318339	10297927	00:00.0
28979197	34583194	10298894	00:00.0
20453091	39824167	10299815	00:00.0
22548200	32074859	10302157	00:00.0
25922296	38928456	10302442	36:00.0
26778837	30774040	10303503	00:00.0
24137224	37346679	10304210	05:00.0
21978599	33165731	10304339	00:00.0
21978599	39729419	10304339	00:00.0
25734192	37766106	10306412	19:00.0
28540066	31837875	10306702	29:00.0
23327664	33195283	10307543	00:00.0
27825244	37633104	10308297	00:00.0
27866622	31667347	10308582	00:00.0
25628815	36577532	10311956	00:00.0
25342851	39534112	10314068	43:00.0
24561473	36537793	10315300	00:00.0
23857506	33378070	10318296	00:00.0
20603801	31872137	10318302	00:00.0
25072131	36692242	10318966	33:00.0
23346215	36190307	10320350	00:00.0
24124902	36369992	10321569	00:00.0
20186322	36155959	10321613	28:00.0
23795054	34354323	10322781	00:00.0
21259911	34036241	10324042	00:00.0
26860919	32515520	10326564	00:00.0
24703534	34752976	10328265	00:00.0
21008158	31132384	10331854	00:00.0
25172619	30739091	10331875	00:00.0
24096560	38240671	10332328	00:00.0
26143831	35404359	10332371	00:00.0
29510723	30218544	10335328	00:00.0
26999400	31261940	10336837	00:00.0
23018718	36438827	10338515	00:00.0
23112101	31857918	10340152	22:00.0
24170155	31416840	10340554	00:00.0
29295797	30441673	10340598	24:00.0
28022848	36359958	10343782	00:00.0
22085404	37768142	10344200	00:00.0
21543873	31403287	10344594	00:00.0
29775800	34242423	10347400	00:00.0
23923425	31600993	10347689	00:00.0
22478414	34776044	10350119	00:00.0
22732446	31813069	10351309	35:00.0
20993863	30801727	10352433	00:00.0
22804533	32886936	10354217	00:00.0
24510562	36823688	10354450	00:00.0
20756288	37720860	10354953	00:00.0
29743906	37522394	10355090	00:00.0
24924037	38030074	10355745	00:00.0
23277602	36133070	10357284	00:00.0
21609634	37458704	10358003	29:00.0
29667577	35846384	10360004	13:00.0
24280225	32232273	10361825	00:00.0
29197528	32138454	10361825	00:00.0
23515460	36960534	10361930	00:00.0
21113017	37229792	10364180	00:00.0
23710361	31622011	10364180	00:00.0
21624756	32978107	10365597	00:00.0
27887286	33302977	10366630	00:00.0
24280974	37395628	10367046	00:00.0
20706687	36801470	10370489	00:00.0
21282526	36173382	10371699	04:00.0
21282526	32015257	10371699	50:00.0
24789088	37143269	10371850	00:00.0
29280890	35062378	10371956	00:00.0
25309816	35988076	10372320	00:00.0
25329043	34488224	10373014	00:00.0
20397551	30663843	10376018	00:00.0
23474175	35977849	10377337	00:00.0
24325313	30528603	10380058	00:00.0
22580637	33630043	10380616	00:00.0
20457230	39653357	10380904	00:00.0
20457230	35945205	10380904	00:00.0
24090225	31965907	10384160	00:00.0
21594126	34630660	10386925	00:00.0
20420383	39900689	10390732	00:00.0
28197745	31055329	10390732	00:00.0
21956767	35028977	10391104	00:00.0
26794877	31835980	10391782	00:00.0
20749583	32780730	10392222	00:00.0
23322073	31825416	10392889	00:00.0
22669333	31027220	10395166	00:00.0
20078834	33255723	10397451	00:00.0
20078834	33670212	10397451	00:00.0
27923751	30514185	10398549	00:00.0
28167602	34166660	10398981	30:00.0
23120496	33935970	10401337	00:00.0
23726139	39535539	10402406	00:00.0
21895839	31649432	10403474	50:00.0
25051516	39929091	10404585	00:00.0
20506085	35883772	10404814	00:00.0
28451745	36099701	10409151	09:00.0
26941330	32189552	10409536	52:00.0
23780157	35525469	10411160	30:00.0
29279148	32060994	10411160	00:00.0
28699586	37305776	10411379	00:00.0
22003134	30864351	10414204	00:00.0
21285501	39215891	10418381	00:00.0
24169604	32694603	10418763	00:00.0
29217083	39721603	10420013	00:00.0
27044055	39634792	10422699	00:00.0
24868706	38820625	10423466	00:00.0
27090022	33031847	10424018	56:00.0
27675723	34319357	10424199	00:00.0
28879895	35269020	10428217	00:00.0
28879895	31374882	10428217	31:00.0
23905983	32903981	10428745	00:00.0
25475193	32531179	10429025	00:00.0
25061665	32561807	10432739	00:00.0
27833862	38910341	10432739	00:00.0
24856692	38280406	10433353	00:00.0
27504128	39909245	10434660	00:00.0
27922779	31959952	10434687	00:00.0
26523907	34153778	10437175	00:00.0
28261508	32490594	10438089	00:00.0
21656566	37579736	10439110	04:00.0
29024763	35143191	10440642	00:00.0
29187727	38106153	10440642	00:00.0
21256821	39539859	10441044	00:00.0
25373904	36603744	10441335	15:00.0
23456955	32541542	10447709	00:00.0
23646922	37523562	10449557	00:00.0
21702101	30914209	10452634	00:00.0
20085717	34106890	10457410	00:00.0
22139039	34156751	10457410	00:00.0
23145349	34030269	10461415	00:00.0
26200702	32059034	10462493	00:00.0
26146815	36381736	10464640	00:00.0
29037738	35573998	10464640	00:00.0
23034003	38762244	10464977	00:00.0
23534643	34586869	10469316	00:00.0
27128238	37097937	10471192	00:00.0
22762078	34977587	10471448	00:00.0
23322808	35356565	10471448	00:00.0
24537345	31395309	10471469	00:00.0
26118527	39287232	10471837	00:00.0
24235860	32582168	10472107	00:00.0
27645392	34429743	10472450	00:00.0
26371069	31559640	10472562	00:00.0
22316206	33337939	10473091	00:00.0
21021060	30384015	10474526	00:00.0
24560727	35368741	10476891	00:00.0
25112542	37944493	10482890	00:00.0
26489663	38252727	10482890	00:00.0
26448531	34603895	10484553	00:00.0
20833673	38331184	10488122	05:00.0
22756387	32087485	10488182	17:00.0
20068281	32337131	10488201	00:00.0
29292234	37768417	10489275	00:00.0
25984978	37214040	10495509	33:00.0
24671563	32643596	10495653	00:00.0
24037348	35035567	10496196	00:00.0
24037348	35339703	10496196	34:00.0
20142150	30960675	10497097	00:00.0
22915476	36996865	10497983	00:00.0
28729985	34271376	10498740	21:00.0
24602702	31545966	10499409	13:00.0
26574121	34804855	10501066	00:00.0
20546969	35548397	10502319	00:00.0
24806170	38993479	10502984	00:00.0
20206030	32832441	10505380	00:00.0
25997796	36182799	10507925	00:00.0
25997796	34445027	10507925	00:00.0
26770836	34738350	10508131	00:00.0
23510169	32630311	10508174	14:00.0
23510169	34760724	10508174	00:00.0
25059436	30864744	10508216	00:00.0
28911462	30730448	10511102	05:00.0
28205412	31934149	10511536	00:00.0
22598276	38991205	10512468	00:00.0
27823908	31575960	10513104	00:00.0
26401848	33047219	10513809	00:00.0
24836551	35705429	10515759	00:00.0
21829071	33582428	10516213	00:00.0
23654604	37935292	10517493	00:00.0
27235023	30620910	10518881	00:00.0
27214632	30873852	10519108	00:00.0
24395604	37912785	10520715	00:00.0
21010062	33912654	10524755	00:00.0
23082015	37668932	10525349	00:00.0
25863359	31936111	10525752	00:00.0
28787494	36441527	10526776	00:00.0
26090102	37225623	10527418	00:00.0
24649314	38134128	10528629	00:00.0
27758517	34875896	10529136	00:00.0
24750275	30491485	10531678	00:00.0
24085269	39561950	10532326	00:00.0
28408840	37360441	10532831	00:00.0
20901025	31439275	10533034	00:00.0
29414498	37982252	10534807	50:00.0
29693592	33701413	10534858	00:00.0
20906691	32397226	10536275	00:00.0
23591985	35768388	10538044	00:00.0
26192012	31555736	10539863	00:00.0
29390138	34982826	10542486	49:00.0
22512802	36969946	10544620	00:00.0
23051365	30632197	10544620	00:00.0
27891616	37540625	10544642	00:00.0
20334247	35253917	10545740	00:00.0
21815061	34283297	10546763	00:00.0
27351978	39984768	10547408	00:00.0
27351978	30465360	10547408	00:00.0
26020318	32298705	10547640	00:00.0
29501946	33521589	10549730	00:00.0
29207457	38033629	10550707	00:00.0
27575797	31093908	10550916	00:00.0
20730479	38712799	10553843	55:00.0
20318099	32762870	10554112	00:00.0
24155234	32271550	10554191	00:00.0
24910876	32131667	10554696	00:00.0
22358815	33736086	10557494	00:00.0
21501548	31170246	10557711	00:00.0
25458395	36046816	10557919	53:00.0
27182963	34504056	10558918	00:00.0
24451061	37406372	10559223	00:00.0
24642800	35878021	10559489	42:00.0
28298584	39899971	10563695	00:00.0
22750426	34116421	10567085	00:00.0
28008312	33415540	10567949	34:00.0
21742347	34568308	10573545	00:00.0
29883472	38269239	10575383	00:00.0
21683583	34009989	10577418	00:00.0
25167749	30142462	10577647	00:00.0
27457308	36003753	10577647	00:00.0
26976457	35258132	10580021	00:00.0
22284386	30235962	10580201	00:00.0
28284392	39933710	10581045	00:00.0
27935288	32744303	10583686	47:00.0
27346456	31241061	10589769	00:00.0
22719274	30547062	10590985	00:00.0
20120739	36511449	10592660	00:00.0
20493550	30175989	10595263	00:00.0
20655042	30848264	10596067	00:00.0
26837795	38471289	10597253	22:00.0
29005304	36103266	10597856	00:00.0
20533373	36913699	10599327	00:00.0
28531361	32892155	10599327	00:00.0
29111737	31722644	10599327	00:00.0
29111737	30939594	10599327	00:00.0
26943502	30992691	10599715	00:00.0
25117868	36946789	10600115	00:00.0
25629995	30379622	10600393	00:00.0
25629995	37743757	10600393	00:00.0
24636226	33835030	10602364	30:00.0
25851420	36054783	10602614	00:00.0
20881149	37408443	10608802	00:00.0
26912994	31631455	10608997	41:00.0
25572329	37902974	10609611	51:00.0
20640912	33089935	10610928	00:00.0
29060822	33703397	10615339	00:00.0
22212980	33693678	10617176	00:00.0
27126139	37047346	10617964	00:00.0
25989291	38920294	10620832	00:00.0
25587644	38936957	10621049	00:00.0
25676470	35369637	10621541	00:00.0
23138296	31044110	10624280	33:00.0
26744064	32971515	10624561	00:00.0
28071732	33871202	10624668	00:00.0
21083872	39369843	10625523	00:00.0
27245469	38471664	10625523	00:00.0
27245469	34679578	10625523	00:00.0
21912901	35215663	10627771	00:00.0
29182123	30872492	10628370	00:00.0
22123600	37519739	10630941	00:00.0
23417083	36350059	10631509	00:00.0
21716009	34579213	10635036	00:00.0
27536393	35172144	10635441	00:00.0
28279669	34614543	10637168	00:00.0
29034666	36020600	10637168	00:00.0
21821914	30919886	10638060	03:00.0
28568915	31916205	10639500	00:00.0
22739609	32089974	10641795	00:00.0
28055912	37011708	10643434	00:00.0
29803052	30589359	10643827	00:00.0
29803052	32052455	10643827	00:00.0
22637281	30061692	10645926	00:00.0
29128992	32142799	10645926	22:00.0
23337712	33824533	10647478	00:00.0
23539678	37227902	10647583	00:00.0
22082025	33194423	10647753	00:00.0
29892645	31144908	10650001	00:00.0
23831277	39012490	10650537	00:00.0
22636628	35413275	10651616	00:00.0
26422199	34263103	10651765	00:00.0
24696812	36369973	10652536	00:00.0
20272729	38090182	10653871	00:00.0
26531861	36370888	10654670	00:00.0
23007695	30777003	10654798	25:00.0
23007695	30739247	10654798	00:00.0
26475359	32591404	10655528	00:00.0
22824315	36730517	10657559	00:00.0
27330553	31487717	10662181	00:00.0
27459628	32435567	10662378	00:00.0
21557561	34149318	10665897	00:00.0
24456689	33106432	10667727	00:00.0
29351421	39899685	10668617	00:00.0
26051661	31857758	10670085	41:00.0
26051661	35913126	10670085	00:00.0
28716030	31287454	10672552	13:00.0
28716030	32251968	10672552	00:00.0
21094680	34943734	10673024	07:00.0
28384013	39771117	10674146	00:00.0
24498629	32731487	10678758	00:00.0
21982353	34006795	10679181	00:00.0
21982353	33082632	10679181	00:00.0
21145327	37064120	10679582	00:00.0
24046162	31061692	10680081	00:00.0
25319820	37637364	10680329	00:00.0
27625137	34014186	10680402	00:00.0
27566210	35687224	10682573	00:00.0
23559866	36415373	10685798	16:00.0
21710197	34718614	10686844	00:00.0
21683465	34223924	10688510	00:00.0
26905473	39124077	10688510	00:00.0
29890729	39099431	10688793	10:00.0
20323113	38862992	10689723	00:00.0
27974215	34287996	10690487	00:00.0
25809823	30731222	10691194	00:00.0
25809823	31607403	10691194	24:00.0
21037088	36982393	10697025	00:00.0
28248376	39929305	10697388	00:00.0
23225680	39451812	10697746	00:00.0
21894314	38376013	10701573	00:00.0
24390331	39488387	10702059	00:00.0
26486387	30532133	10703181	21:00.0
25208862	35484399	10706626	00:00.0
21431732	33967808	10708243	00:00.0
22495441	33004654	10709553	00:00.0
29795375	33443287	10710251	00:00.0
29923776	31105669	10710573	00:00.0
21561906	38908441	10712217	00:00.0
29250995	38753669	10717732	00:00.0
29221831	31311850	10717791	00:00.0
23869046	30354158	10720228	39:00.0
24547115	32992961	10723086	00:00.0
25230672	38313028	10724174	00:00.0
26721022	30137988	10725079	00:00.0
25856558	38689541	10725599	00:00.0
20794533	36519247	10725972	00:00.0
23067956	36174028	10728333	00:00.0
21747992	32366535	10729882	00:00.0
23676947	35813232	10730662	00:00.0
26373991	38449753	10732354	00:00.0
26426974	39805334	10735843	00:00.0
22199640	39197348	10739621	00:00.0
25799544	30053796	10740917	16:00.0
26832894	30300284	10741696	00:00.0
26832894	39348232	10741696	06:00.0
20057949	33346003	10742710	00:00.0
20244201	30671418	10744366	00:00.0
26494878	38543530	10749008	00:00.0
20352168	34935142	10750883	00:00.0
23397712	38953447	10750883	00:00.0
20831402	33311533	10750914	00:00.0
25700091	32298789	10752771	00:00.0
25853748	37549824	10754405	00:00.0
23821199	36807711	10755002	00:00.0
23531078	37440510	10755387	00:00.0
26138855	38046850	10755736	00:00.0
26138855	38679219	10755736	00:00.0
22592857	35000735	10756520	00:00.0
27988243	35715637	10756817	00:00.0
22655936	34973789	10758368	00:00.0
28549219	35365595	10759132	00:00.0
28163137	37464362	10760364	00:00.0
29262594	37556978	10761467	00:00.0
28169929	38400893	10763166	00:00.0
20756555	33555494	10763729	00:00.0
25743107	32308860	10764211	00:00.0
28213986	36885586	10768342	00:00.0
21520079	35774845	10771068	00:00.0
24650455	31589641	10771068	00:00.0
27528541	31836611	10771812	00:00.0
23621570	37123806	10773491	00:00.0
24961844	36865861	10776490	00:00.0
22283947	33345883	10778145	00:00.0
22283947	33330051	10778145	00:00.0
24169731	35749886	10779068	00:00.0
28041120	36867397	10779373	00:00.0
29761683	35514128	10781856	00:00.0
26381429	35120997	10782077	00:00.0
25920534	35498748	10783286	33:00.0
20598872	39785361	10785126	00:00.0
29219971	39801657	10785126	13:00.0
27076462	37424933	10790058	15:00.0
20065759	33272807	10790860	00:00.0
26611769	31538605	10790860	00:00.0
28807738	33990453	10790860	00:00.0
29525186	31866472	10790860	00:00.0
26360527	37000011	10792661	00:00.0
20665592	34156977	10793703	00:00.0
29225683	33105339	10794198	00:00.0
22600832	31427806	10795434	00:00.0
20413589	35348096	10796375	00:00.0
20413589	37147149	10796375	00:00.0
21215767	37307801	10796531	04:00.0
26452976	30517636	10797086	00:00.0
27657487	36299338	10799662	04:00.0
26021837	39900840	10801437	00:00.0
21310071	30943318	10805035	00:00.0
22883324	31732674	10805461	00:00.0
27735485	33677069	10806036	44:00.0
26529365	35137727	10806352	00:00.0
28602900	30179340	10809079	00:00.0
22350919	38588436	10809326	00:00.0
26521837	30301258	10809535	00:00.0
25241879	30847475	10812044	00:00.0
28723458	37194821	10812477	00:00.0
27693546	32061183	10812824	59:00.0
28022251	37875223	10812824	00:00.0
28022251	37487308	10812824	00:00.0
22053636	32180163	10813295	00:00.0
21624045	33165164	10813367	00:00.0
21624045	31615865	10813367	00:00.0
26936609	37959296	10813665	00:00.0
27590034	37408206	10815952	00:00.0
27680906	35410116	10818124	00:00.0
20455032	38866932	10819468	00:00.0
27553338	36279048	10819468	00:00.0
29008789	38660317	10820469	04:00.0
24774530	31348796	10821193	00:00.0
22409973	39583031	10822830	00:00.0
28411619	31673873	10822906	00:00.0
21905572	31566616	10823560	00:00.0
25032072	39145559	10823878	00:00.0
21175945	32305036	10826174	00:00.0
20350261	34177992	10826816	00:00.0
23548602	31528057	10828138	00:00.0
24057066	31393514	10828425	56:00.0
28281415	33772228	10828990	00:00.0
22085438	31186676	10830719	37:00.0
20617215	38291404	10832658	00:00.0
28182613	37043604	10833980	28:00.0
24875226	36697201	10834554	00:00.0
28296785	37215446	10835593	00:00.0
28788049	39835580	10836215	00:00.0
20977127	32491957	10839821	00:00.0
20977127	30460607	10839821	00:00.0
27752259	39715020	10840747	00:00.0
27201718	31906109	10844583	00:00.0
25204886	38643244	10844901	00:00.0
24017691	33472192	10849953	00:00.0
27078020	36298027	10853450	00:00.0
23383004	32052866	10853896	00:00.0
21913486	39646259	10853943	00:00.0
24750371	33941803	10858147	02:00.0
26984658	35733993	10858147	00:00.0
25627972	35934997	10860177	00:00.0
28451203	39027036	10860466	00:00.0
29045680	36050896	10861654	00:00.0
29045680	37501087	10861654	01:00.0
28186950	34705076	10865278	00:00.0
25237912	35162237	10865646	00:00.0
28173358	35509481	10866343	00:00.0
21405297	38853401	10866370	00:00.0
20748929	31619167	10867166	00:00.0
25238191	36888936	10869829	00:00.0
25238191	30281094	10869829	00:00.0
29814462	35601222	10872056	00:00.0
27080349	36975756	10872930	00:00.0
26584893	30144893	10873131	00:00.0
29916398	32659567	10873456	00:00.0
24875204	35701550	10876084	00:00.0
20806427	36522024	10877514	00:00.0
21037763	34096503	10878613	00:00.0
22434248	30245962	10879112	00:00.0
21103212	32021542	10880317	00:00.0
28258636	30150523	10881853	30:00.0
21576088	37051361	10882616	00:00.0
25003939	34156717	10884861	00:00.0
22348687	30623773	10884882	00:00.0
28838146	37307414	10885479	00:00.0
26355266	32305428	10887818	01:00.0
22585104	30851109	10892436	00:00.0
26259218	30649699	10898129	00:00.0
25556526	39765779	10898670	00:00.0
28246942	34986873	10900387	02:00.0
26423441	35777197	10901772	00:00.0
28774848	35245658	10904094	00:00.0
21128535	32377540	10904639	00:00.0
27866299	32968262	10904848	00:00.0
28491009	36892864	10907695	00:00.0
21280759	32408692	10908761	00:00.0
26543072	32425254	10911270	45:00.0
26543072	30844631	10911270	00:00.0
24219983	36593558	10911400	00:00.0
28929485	33370256	10912090	00:00.0
27635141	32396972	10912425	00:00.0
20583341	38719905	10913302	00:00.0
21234958	36562720	10913302	00:00.0
21234958	35920884	10913302	00:00.0
25541106	32506377	10913779	00:00.0
23379281	35475146	10916088	00:00.0
21525506	36789073	10916264	00:00.0
21032588	32807069	10918483	00:00.0
29109132	39153070	10921094	53:00.0
27924674	33836729	10922899	00:00.0
26619736	34319202	10923152	00:00.0
23384208	36532707	10923536	00:00.0
23873957	33550518	10930151	00:00.0
22211479	38958521	10930214	00:00.0
29823066	34203690	10931417	30:00.0
28835461	33968409	10932324	00:00.0
28205137	33187188	10933609	00:00.0
23822664	33050309	10935371	00:00.0
23224097	34662305	10936728	00:00.0
26378150	30624172	10936728	00:00.0
27102587	35282730	10941013	00:00.0
22844492	32145452	10941646	00:00.0
22091067	33933859	10942511	20:00.0
20656282	34826099	10943885	00:00.0
23036014	38109740	10945983	20:00.0
21294938	35295707	10948167	00:00.0
23340095	36109407	10948957	00:00.0
28474276	39077908	10949175	00:00.0
28474276	34513294	10949175	00:00.0
21673338	31413291	10950087	00:00.0
21450568	33524453	10950205	03:00.0
21450568	36343383	10950205	00:00.0
27609309	32734508	10950205	00:00.0
23841307	38429569	10951555	00:00.0
22992707	35014073	10952022	00:00.0
23274056	38986983	10954764	00:00.0
23274056	38390653	10954764	52:00.0
24012395	30594126	10956035	00:00.0
23804434	34247432	10958454	00:00.0
27627557	35713420	10960177	00:00.0
20455446	33148395	10961177	08:00.0
21894074	36065624	10961189	00:00.0
23730313	34674357	10961543	00:00.0
21660339	35301529	10963981	00:00.0
21660339	33996188	10963981	00:00.0
21660339	30677541	10963981	41:00.0
24543714	39551751	10964390	00:00.0
21259854	38362147	10966889	59:00.0
24337414	30483591	10969074	00:00.0
23169434	35777539	10971699	23:00.0
26471923	35475844	10972065	00:00.0
25741783	35218458	10973525	00:00.0
20837607	37162554	10973582	00:00.0
26557131	38976757	10974928	27:00.0
24250750	31600036	10975446	00:00.0
29923198	37603797	10984826	00:00.0
22249251	39917034	10986683	15:00.0
27886380	36149031	10986885	00:00.0
25460397	37996088	10988542	00:00.0
27541056	32331290	10990398	00:00.0
23292808	34445291	10991191	00:00.0
20859092	34880896	10993131	00:00.0
24241826	31320764	10995217	00:00.0
27194160	35271940	10996857	00:00.0
29744509	35476532	10997073	00:00.0
29937670	38061142	10997446	00:00.0
22094873	38103258	10999395	00:00.0
25315023	37277230	11000360	00:00.0
27622708	33971917	11000879	00:00.0
26551633	32836610	11001738	00:00.0
26995687	38407017	11002983	00:00.0
27253628	35041425	11006621	00:00.0
24382068	32678119	11009102	00:00.0
27645171	35911911	11009816	33:00.0
27645171	36068817	11009816	00:00.0
24850230	36283577	11010228	00:00.0
25863967	32527749	11010572	00:00.0
26572167	30924351	11010572	00:00.0
24059002	30594456	11013043	00:00.0
20038492	35403228	11013597	12:00.0
20713954	39496225	11013824	00:00.0
20243618	33187703	11014692	00:00.0
21052954	35153005	11018735	22:00.0
24560804	36645475	11019070	00:00.0
27830616	35067591	11019317	00:00.0
27646159	36205975	11021906	00:00.0
29375841	34949751	11027339	00:00.0
20042079	30184970	11030142	00:00.0
20878630	38857622	11031902	00:00.0
26871804	37341041	11032991	00:00.0
20300483	32592894	11033150	00:00.0
21709696	31836045	11035913	47:00.0
27807199	39573580	11036075	13:00.0
29061234	37650039	11038890	00:00.0
29723421	33646538	11039006	00:00.0
28222521	36486293	11041035	00:00.0
28176450	32194647	11041295	00:00.0
25498925	39695636	11041450	00:00.0
27151062	30325461	11041796	00:00.0
29779708	33640350	11050359	00:00.0
20680385	37451122	11051918	00:00.0
24753669	30588504	11053008	00:00.0
27789526	32935971	11053910	00:00.0
20989991	38084797	11056738	00:00.0
23467550	33868624	11057464	00:00.0
22799074	35240262	11058564	00:00.0
29045301	31464954	11061669	00:00.0
20717510	31046532	11062577	00:00.0
21014248	31060371	11062873	00:00.0
26321670	38381060	11062873	00:00.0
26321670	35798169	11062873	00:00.0
20311542	31480869	11062890	33:00.0
25939957	31081015	11063580	00:00.0
22614155	37909220	11063824	00:00.0
23211170	38272853	11064086	00:00.0
26586602	33809090	11064566	00:00.0
29715671	30379732	11065164	29:00.0
29776604	36415334	11068484	00:00.0
20297613	31308311	11068569	00:00.0
27506075	37460977	11069035	00:00.0
27971930	36457462	11071390	00:00.0
23030245	35209568	11072205	00:00.0
20277150	30777638	11072749	00:00.0
22457623	32848472	11074407	00:00.0
29389294	35570851	11075109	00:00.0
29500472	36180132	11075361	00:00.0
25178197	36349400	11075702	00:00.0
27402458	34047109	11076033	00:00.0
23307686	35130996	11079388	00:00.0
26955363	30132240	11079403	38:00.0
24885947	32855723	11079869	00:00.0
21268171	34319076	11080476	00:00.0
22596088	33206088	11082391	00:00.0
25426433	38453193	11087853	00:00.0
23226370	34251025	11088384	00:00.0
27021321	37395251	11089729	00:00.0
28678397	32173631	11090382	00:00.0
23417176	32831794	11091473	00:00.0
21981089	36231647	11094046	40:00.0
20297073	35470765	11094943	00:00.0
25195149	35805241	11097412	00:00.0
26488012	38369906	11098806	00:00.0
27441109	35926799	11099744	00:00.0
25196174	30576777	11099774	00:00.0
27305289	33627324	11099902	00:00.0
23299340	30212938	11101614	00:00.0
24518999	32133852	11104911	00:00.0
24660025	30324013	11105316	57:00.0
20437704	33702488	11106524	00:00.0
25055482	33884450	11106524	00:00.0
25055482	30851647	11106524	00:00.0
26097260	37664694	11106524	00:00.0
22698313	31449537	11108098	00:00.0
29266756	39789330	11109493	00:00.0
23801292	32991290	11109975	00:00.0
29204546	35418172	11109975	00:00.0
29789360	30265100	11111901	00:00.0
28081729	33102011	11114754	00:00.0
24037757	33997604	11114858	00:00.0
25280954	36383708	11115136	00:00.0
22010079	32592614	11115303	00:00.0
24064084	32883802	11115356	00:00.0
25698881	31650661	11119242	00:00.0
26361537	31248035	11120430	00:00.0
20098892	37071987	11122975	00:00.0
25604546	35906293	11123392	00:00.0
25222193	30247197	11123887	00:00.0
25222193	37843152	11123887	00:00.0
24226601	37587909	11126801	00:00.0
27797071	32117398	11127127	00:00.0
20752438	38917828	11127799	12:00.0
25333089	39918013	11128048	00:00.0
27101202	35213420	11128068	00:00.0
20209830	32448067	11128226	47:00.0
22265781	37402126	11129668	00:00.0
28389443	31700014	11130556	00:00.0
27138639	39287224	11131987	00:00.0
26268138	31498842	11132535	00:00.0
29725208	30587304	11132868	00:00.0
26989027	31881760	11134989	00:00.0
27769792	35601131	11135229	00:00.0
29528840	35327752	11135301	36:00.0
20600564	34260374	11137514	00:00.0
26978392	37572209	11139918	00:00.0
22806924	30560223	11140309	03:00.0
29314516	38525603	11140492	00:00.0
29926164	31780886	11143451	00:00.0
23122932	35252731	11144021	00:00.0
22244000	39965461	11144686	00:00.0
22276209	30507250	11144816	00:00.0
21580017	30108111	11145491	00:00.0
25521143	38858026	11145671	00:00.0
24678124	31507912	11146519	00:00.0
29007245	36957970	11146519	00:00.0
20876636	34257353	11146837	00:00.0
22669350	39949224	11147230	26:00.0
20506980	36241136	11147355	00:00.0
20034788	36555214	11147516	10:00.0
20917584	39847406	11148580	00:00.0
20600308	37926038	11148989	00:00.0
29471562	32386616	11152107	00:00.0
28373139	37032616	11153132	38:00.0
28907460	32357329	11153226	00:00.0
24822407	30064922	11154055	00:00.0
27495195	35716967	11158326	00:00.0
20872486	31644566	11158899	00:00.0
28726209	30442777	11161330	00:00.0
22331245	36157087	11163643	57:00.0
24415195	39328295	11164018	00:00.0
29566887	35130707	11164525	00:00.0
29991539	36423523	11165060	22:00.0
29200981	30865290	11165802	00:00.0
26474913	33445699	11166681	00:00.0
29651886	31515358	11168639	53:00.0
23065690	34878858	11168650	00:00.0
29792071	36975364	11171390	00:00.0
23583758	35467054	11173145	00:00.0
29300059	31786915	11173189	00:00.0
25555465	32667381	11173428	00:00.0
25359776	37696511	11174162	00:00.0
25255634	35584477	11175776	00:00.0
28863934	39088277	11176370	41:00.0
28987698	30751925	11177631	00:00.0
28499612	37173753	11178069	00:00.0
24103782	32236510	11178981	00:00.0
21178099	32527071	11179382	00:00.0
27539563	38122772	11179457	00:00.0
21375172	33408788	11179902	00:00.0
26164529	38349851	11180953	00:00.0
24120503	31242627	11181460	00:00.0
24315629	38093386	11181460	00:00.0
26222132	35594636	11181460	00:00.0
29929006	30441351	11181460	00:00.0
29624209	32029248	11181695	00:00.0
20447874	31675734	11183379	00:00.0
27994702	32663023	11183942	00:00.0
26338291	38673044	11186225	55:00.0
21206554	35350827	11186968	45:00.0
26162555	32642611	11187027	00:00.0
23019275	31458566	11187913	10:00.0
20177066	33693267	11189298	53:00.0
29145009	32532092	11189348	00:00.0
22072526	31720989	11190374	00:00.0
27931375	34110734	11192175	00:00.0
25848515	39801924	11193726	00:00.0
22213979	34439163	11194776	00:00.0
24945821	38848710	11194776	00:00.0
26975282	34375713	11194776	00:00.0
26975282	33466046	11194776	25:00.0
26975282	34161977	11194776	15:00.0
23332843	30126667	11195963	00:00.0
27064580	39372738	11197384	00:00.0
27373564	32918744	11197798	00:00.0
27235119	34067402	11199493	00:00.0
25180659	32019381	11200663	00:00.0
24823034	36816366	11202749	21:00.0
25542426	32561859	11203019	00:00.0
28491848	35105880	11204116	00:00.0
29741215	36539929	11204155	00:00.0
25034495	34620916	11204793	31:00.0
28274935	39983109	11205021	00:00.0
29388259	30176959	11206562	32:00.0
26784775	30266087	11207278	00:00.0
23125663	33771274	11207557	00:00.0
28567739	31057670	11208203	00:00.0
22877661	35168369	11208729	00:00.0
28844926	34050524	11209060	00:00.0
29766775	38657236	11209237	00:00.0
24383619	34735447	11210771	00:00.0
25490180	33563115	11212499	19:00.0
28522779	34462481	11214845	00:00.0
28466800	36952026	11216370	49:00.0
22508600	39658939	11216730	00:00.0
22426386	32386069	11216986	00:00.0
23113744	36445290	11218279	00:00.0
21827458	32553925	11218729	00:00.0
21964767	33546091	11219670	00:00.0
21049726	37470919	11220287	00:00.0
22361853	31947763	11221340	00:00.0
27895919	30226618	11222383	00:00.0
27895919	32414932	11222383	00:00.0
20064504	32470108	11224428	57:00.0
20064504	39302733	11224428	00:00.0
21268249	31274907	11225885	00:00.0
27208867	30139780	11226141	00:00.0
25501419	31434524	11226346	00:00.0
29324105	35041226	11227224	00:00.0
26515318	30189251	11228049	00:00.0
28959832	36991630	11230452	00:00.0
26769627	39334005	11234592	00:00.0
24484653	33160678	11235666	00:00.0
28318128	37364163	11235666	00:00.0
22502372	38988052	11236729	00:00.0
26986515	34211776	11240073	00:00.0
20858544	38842872	11240446	00:00.0
23030520	38961723	11240495	50:00.0
29878566	30917285	11241014	00:00.0
22721642	39687651	11242982	34:00.0
20447995	31498951	11247761	00:00.0
24303597	32619836	11249454	00:00.0
22008181	38041292	11251419	00:00.0
26909871	35597578	11253126	00:00.0
26909871	33931693	11253126	12:00.0
28761760	33568554	11253241	00:00.0
22921417	37917069	11256648	00:00.0
25963696	32272859	11259141	31:00.0
20703311	32068047	11259708	00:00.0
28815069	38859543	11262894	00:00.0
28123207	39906332	11265209	00:00.0
27078182	35918080	11266938	00:00.0
29466691	34897008	11267045	00:00.0
28898326	34779368	11268371	00:00.0
20609051	36588942	11269805	00:00.0
27493644	32505082	11270948	00:00.0
22997183	39540017	11271417	00:00.0
28568689	38997309	11272182	00:00.0
23979791	32921019	11272192	00:00.0
26753259	34166184	11272213	00:00.0
20146032	35152770	11279652	00:00.0
20146032	36581054	11279652	00:00.0
29950184	38925361	11280984	00:00.0
26766551	35424655	11281568	00:00.0
27065742	36784911	11281568	00:00.0
29896165	39090789	11281568	00:00.0
26587340	32600870	11282384	00:00.0
29994261	30592303	11282384	00:00.0
26598451	34928024	11282635	00:00.0
23585268	34860517	11282771	00:00.0
24903714	31146980	11285534	00:00.0
24925608	39516446	11287462	00:00.0
22586748	31956147	11291823	10:00.0
22586748	38405096	11291823	04:00.0
29623349	31473517	11293444	00:00.0
24939277	34017923	11294021	23:00.0
23939253	36901358	11294917	00:00.0
20665026	35927353	11296936	00:00.0
25867062	39706982	11296936	00:00.0
26878462	33470111	11296936	00:00.0
28492439	34858782	11300605	00:00.0
28109269	38376187	11301400	00:00.0
26488073	33795334	11301473	00:00.0
20110749	39715292	11301860	42:00.0
24631041	38791508	11305846	00:00.0
21439460	38698583	11308937	00:00.0
25289892	33521917	11312502	00:00.0
25866870	31507121	11313176	00:00.0
25962591	39528583	11315917	00:00.0
23306949	34848384	11317682	00:00.0
26140842	31905604	11317682	00:00.0
23136081	39233846	11322921	00:00.0
25434637	30304895	11326660	00:00.0
25434637	38848943	11326660	34:00.0
25434637	39714468	11326660	04:00.0
20959548	34000037	11327015	00:00.0
20959548	33608834	11327015	06:00.0
20959548	31780414	11327015	00:00.0
25570041	32744420	11327015	00:00.0
27571914	35185510	11327015	00:00.0
27985960	30052733	11328158	00:00.0
28869489	30342613	11328386	00:00.0
28869489	32567149	11328386	00:00.0
27268590	39051733	11329528	00:00.0
21909820	36420347	11332825	00:00.0
20075994	35302525	11334432	00:00.0
25809202	38446132	11334897	00:00.0
27896714	36345333	11336222	00:00.0
25474924	33807396	11336604	00:00.0
22302466	30366834	11336664	46:00.0
28806412	32524430	11337018	00:00.0
20374655	39033634	11337495	00:00.0
27989660	34797397	11339654	00:00.0
27536022	31465929	11341311	00:00.0
22442362	36714305	11344441	29:00.0
27728838	33181285	11344751	00:00.0
23483150	33693177	11345974	00:00.0
23809581	38804490	11346472	00:00.0
23546241	33924078	11348122	00:00.0
24551239	32887121	11348716	00:00.0
24195197	38417897	11350072	00:00.0
20385529	33618985	11350319	00:00.0
28475438	30664296	11351299	00:00.0
22696645	30408119	11352204	00:00.0
27718042	32621287	11354922	00:00.0
24953463	35627717	11356760	00:00.0
21947661	31927691	11357573	00:00.0
29148245	31645078	11358607	00:00.0
22721876	33084392	11360891	00:00.0
24546086	35889708	11362999	00:00.0
27939550	30054665	11365767	27:00.0
26833514	35307002	11365932	00:00.0
28310283	31290984	11366148	26:00.0
24824333	35954829	11366303	00:00.0
29584047	34054467	11366495	00:00.0
21999645	31586765	11367185	00:00.0
22167438	38456633	11372027	00:00.0
22167438	30441789	11372027	56:00.0
24621727	30953572	11372027	00:00.0
24782072	30480493	11372027	00:00.0
29432330	31696098	11372349	00:00.0
22221382	35855403	11372430	00:00.0
21223458	33989681	11373077	00:00.0
25119104	32452556	11373442	00:00.0
27821276	32465788	11376103	00:00.0
26726765	35840212	11377888	00:00.0
29235017	30839618	11378149	08:00.0
26705155	32950707	11378535	00:00.0
28684313	37231883	11378589	00:00.0
24334984	36397049	11379443	00:00.0
28746693	33025264	11379443	00:00.0
28746693	35472547	11379443	00:00.0
28746693	35947435	11379443	00:00.0
21678815	30253379	11380368	00:00.0
23569700	36217514	11381573	00:00.0
29113485	34673474	11381986	00:00.0
25780991	39452683	11383018	00:00.0
23133441	30668232	11385992	00:00.0
21213731	35840639	11387260	15:00.0
20011281	31379328	11389314	00:00.0
20479841	36666352	11390104	00:00.0
21331972	32716634	11390252	00:00.0
28572530	37330310	11390421	00:00.0
28572530	35527300	11390421	00:00.0
25317413	34040810	11390883	00:00.0
25317413	39793803	11390883	00:00.0
23801737	32666183	11394213	00:00.0
21919715	36668825	11395424	30:00.0
26470640	33736177	11396012	00:00.0
26470640	34843342	11396012	46:00.0
25081597	35982901	11397325	00:00.0
29452381	35624691	11397545	00:00.0
20635136	33871797	11397722	00:00.0
26513909	37418236	11399008	00:00.0
26414136	35241835	11403650	00:00.0
27554737	39863291	11404623	00:00.0
26001001	33118083	11408874	00:00.0
28566449	31955303	11408874	00:00.0
25150183	39601179	11409035	00:00.0
21486276	37915836	11409123	00:00.0
29714083	30802952	11410076	03:00.0
27180981	36230109	11411452	00:00.0
29856032	35679512	11411718	19:00.0
20015730	36478457	11412772	00:00.0
24070039	32413441	11413401	13:00.0
24641041	38058757	11413537	00:00.0
20907749	34690246	11414948	00:00.0
22822957	33804298	11415965	00:00.0
24281794	31414570	11416256	00:00.0
24210635	38145279	11416560	00:00.0
23044392	37147695	11416713	00:00.0
24290182	30934747	11417994	00:00.0
26737300	33789561	11418599	00:00.0
24573751	32897517	11423633	00:00.0
28855285	32090590	11423643	00:00.0
28974644	35008140	11424498	00:00.0
29048211	34528097	11424498	06:00.0
22010683	37996602	11424857	00:00.0
20867351	30967100	11425798	00:00.0
24061887	31589625	11431792	00:00.0
20233752	39935682	11432024	00:00.0
24996793	30975141	11432534	00:00.0
23452800	39582176	11432850	00:00.0
27223592	31660563	11436396	25:00.0
26848715	35585337	11437176	28:00.0
26407306	36321994	11437347	00:00.0
29503954	37925650	11438336	00:00.0
28834262	37759275	11439189	00:00.0
27083455	33274830	11442414	00:00.0
28587354	30174349	11442770	00:00.0
21850080	33232896	11443963	00:00.0
20229240	34219714	11446556	00:00.0
27572005	34482120	11449191	00:00.0
24717251	36277748	11449445	00:00.0
20695984	39027554	11449781	00:00.0
27788935	32720837	11452627	00:00.0
24737210	37507054	11453774	00:00.0
21859241	35214382	11455001	16:00.0
26329726	34004563	11457357	20:00.0
25927964	37798506	11457571	00:00.0
29075220	36896240	11459417	00:00.0
27044574	36302341	11461422	00:00.0
20686128	33403818	11461930	00:00.0
23959408	39043917	11463012	00:00.0
27865548	31172290	11463165	00:00.0
25805502	36707103	11463808	00:00.0
24374178	37470447	11463906	00:00.0
23834830	37189871	11466649	00:00.0
25253280	37261815	11466804	34:00.0
24557157	30848440	11468736	00:00.0
27111775	30274311	11468840	00:00.0
28975153	38495897	11469391	57:00.0
29497940	38311453	11471705	00:00.0
29497940	39662397	11471705	00:00.0
27688149	32863952	11474065	00:00.0
27146313	32024773	11474106	00:00.0
20701038	36978170	11474247	00:00.0
21138011	34617877	11474799	00:00.0
27740697	38846423	11476759	00:00.0
21242036	36707061	11477669	00:00.0
27095944	37785292	11478404	00:00.0
27532076	38014084	11479255	00:00.0
20825061	34437982	11480942	00:00.0
20620061	31044158	11481318	00:00.0
20516028	30508327	11481806	00:00.0
22946206	35647256	11482582	00:00.0
22946206	33187283	11482582	00:00.0
22946206	32951006	11482582	00:00.0
23289879	30617843	11483216	00:00.0
26006427	35585951	11483216	00:00.0
25564243	33216452	11483762	00:00.0
25648004	31163368	11484862	00:00.0
20149713	33965771	11485288	00:00.0
22877266	39019057	11485835	18:00.0
21758294	34681735	11487654	00:00.0
29146802	36237605	11488234	00:00.0
29895566	31069861	11488263	00:00.0
28868643	34725102	11491583	00:00.0
22184277	30068857	11492213	00:00.0
20655759	32903081	11493670	00:00.0
27196258	33998736	11493670	00:00.0
26638278	35093335	11495932	00:00.0
29854288	35347896	11497218	00:00.0
25659801	38982214	11500802	00:00.0
29722017	36279318	11500821	00:00.0
21586681	36256638	11503113	00:00.0
20662410	39677075	11503474	00:00.0
27094600	39205734	11503970	23:00.0
29267238	36860142	11503970	41:00.0
29655001	35272522	11505296	00:00.0
25971115	31694173	11506385	00:00.0
21031592	30963780	11510947	00:00.0
20941398	34227617	11511458	00:00.0
20941398	38689543	11511458	00:00.0
27362943	30396887	11513406	00:00.0
26717534	34818446	11513738	00:00.0
24353866	34062484	11514373	00:00.0
28103293	32251514	11514551	00:00.0
24693500	33170386	11515910	22:00.0
20486917	37749758	11516270	00:00.0
22089161	38722968	11518807	28:00.0
22089161	31940332	11518807	00:00.0
26371796	37109418	11518807	00:00.0
27755014	39639613	11519021	00:00.0
27500810	34359194	11520096	00:00.0
26858150	38312518	11520383	00:00.0
26670144	32406268	11522106	00:00.0
24075654	33211651	11522912	16:00.0
27592822	38516847	11522912	00:00.0
29407791	33797948	11525488	00:00.0
24988229	39024324	11527001	00:00.0
21218691	34330051	11527568	00:00.0
21780814	35255872	11530308	05:00.0
24805104	32372883	11531637	00:00.0
22001081	37822289	11531650	51:00.0
22001081	34142342	11531650	00:00.0
22001081	33917964	11531650	00:00.0
20210268	38906331	11532399	00:00.0
24114990	38228702	11532659	00:00.0
27199660	31451880	11533366	00:00.0
29371385	31752961	11535886	00:00.0
29486188	34090318	11537949	00:00.0
23266718	33987385	11539400	00:00.0
24880981	34305604	11540038	05:00.0
27307881	30034749	11540283	00:00.0
27253528	32788323	11540874	00:00.0
22900653	36024728	11541378	10:00.0
23835944	30960096	11542052	00:00.0
24250858	32619492	11542052	00:00.0
26997953	37320962	11542052	00:00.0
23169158	32723163	11543398	00:00.0
20532750	33587730	11544368	00:00.0
22429647	37530970	11544860	00:00.0
22429647	35620340	11544860	00:00.0
28851396	36754767	11547461	00:00.0
25614632	32382156	11549070	00:00.0
24125796	38305476	11549386	31:00.0
22729575	34538600	11549861	00:00.0
23874738	35586036	11550765	00:00.0
28020661	36129426	11553956	00:00.0
28653221	30643606	11554409	00:00.0
28038733	36346298	11554445	00:00.0
22217701	39570460	11554988	00:00.0
22217701	31532085	11554988	09:00.0
22568197	30908207	11555610	00:00.0
25736870	31642374	11557105	00:00.0
24509205	31255985	11558942	00:00.0
22439240	32719047	11559478	00:00.0
25432414	36759260	11559478	41:00.0
25270424	35006613	11564354	44:00.0
26459405	32342531	11564670	00:00.0
22480028	32025933	11565193	00:00.0
24948228	32029765	11565803	12:00.0
29236751	32556643	11566075	00:00.0
23090401	30784767	11567955	00:00.0
20948555	38371816	11568568	00:00.0
26359683	30172516	11569093	00:00.0
27274765	37105918	11570162	00:00.0
27274765	33897823	11570162	30:00.0
28728840	36281786	11571882	00:00.0
22970343	33932508	11572100	00:00.0
29439291	30401136	11573707	00:00.0
29513580	37173620	11573811	00:00.0
22575463	39417517	11574455	00:00.0
24227159	39219125	11575012	00:00.0
20320829	37004751	11575713	00:00.0
23977138	37667741	11576427	00:00.0
29845627	32367149	11576897	00:00.0
29845627	34798760	11576897	00:00.0
22500882	38852855	11578803	14:00.0
24883025	38097967	11580566	00:00.0
24883025	31179486	11580566	00:00.0
26761308	38967942	11581156	00:00.0
22131943	30067244	11581298	00:00.0
23106560	38112478	11581908	52:00.0
20439377	38964485	11583269	00:00.0
27622933	31016360	11583269	00:00.0
26823089	31579509	11583280	00:00.0
23371865	32933424	11585516	00:00.0
25746934	30524146	11586654	00:00.0
29076264	35663021	11586759	00:00.0
25665285	38085201	11587314	52:00.0
25665285	38848501	11587314	33:00.0
25665285	32972937	11587314	00:00.0
22754220	39776112	11588078	00:00.0
29822495	34621846	11592543	00:00.0
21793588	32690532	11592747	41:00.0
28380990	33957854	11594102	00:00.0
20644576	31173073	11595446	00:00.0
22319284	31451286	11596232	00:00.0
25079550	39178651	11597925	00:00.0
27953478	35663457	11598386	00:00.0
20930025	32458408	11599754	44:00.0
23710120	38912863	11600157	00:00.0
26887256	37700347	11601553	00:00.0
21112484	35431354	11605699	00:00.0
22075804	35334577	11605699	00:00.0
20060555	37583474	11607265	00:00.0
20060555	31719079	11607265	07:00.0
23903722	35211964	11609598	00:00.0
23716601	37075695	11609660	00:00.0
26458462	32588702	11613896	00:00.0
20478923	32954057	11615050	00:00.0
20551566	38662976	11616547	00:00.0
25531022	33990136	11616778	00:00.0
26139875	39226782	11617167	00:00.0
23880481	37338100	11619087	00:00.0
29215880	37197918	11619087	00:00.0
26640904	39018405	11620903	00:00.0
23195882	31482132	11624418	00:00.0
20291126	36853033	11624804	00:00.0
28718813	38005532	11625955	00:00.0
22799466	39006342	11626035	00:00.0
25771699	32311248	11627738	00:00.0
25565252	35166247	11629252	00:00.0
25916500	39319834	11629425	07:00.0
26571961	30359303	11633737	08:00.0
20892863	39805793	11634256	00:00.0
26113947	33513346	11634340	00:00.0
20686852	30358992	11635000	00:00.0
23667167	36282564	11635995	00:00.0
23667167	33487931	11635995	21:00.0
20278632	33227580	11636284	00:00.0
27637384	33530276	11637434	00:00.0
20343046	34855727	11637705	00:00.0
21981341	33075036	11637955	00:00.0
22155026	35367648	11639619	00:00.0
28535502	31879176	11645567	00:00.0
28382808	37724884	11645882	00:00.0
23217982	35370927	11647239	00:00.0
21088703	30638860	11648170	00:00.0
25869137	30120670	11650367	00:00.0
27078841	39589257	11651054	00:00.0
29175647	36395094	11651204	00:00.0
21349306	38724802	11651470	36:00.0
26450907	36915920	11651571	00:00.0
26086791	36486577	11652381	00:00.0
28282782	38178503	11652499	00:00.0
29286845	39821225	11652675	00:00.0
25043244	30916589	11653487	00:00.0
24740766	38019116	11655233	00:00.0
25869239	36707753	11657854	00:00.0
29586035	37125159	11657958	00:00.0
29541419	30503054	11658100	00:00.0
27634587	36219274	11658675	00:00.0
27777926	34191025	11658675	00:00.0
25198747	35337275	11659626	00:00.0
24737754	39074014	11659987	47:00.0
26239433	35332366	11660800	00:00.0
26273948	30507798	11664465	00:00.0
26273948	38551345	11664465	00:00.0
29537991	34038447	11665626	00:00.0
29537991	38171873	11665626	00:00.0
27937026	34759561	11665858	00:00.0
22818375	33193534	11665913	00:00.0
27863071	36675780	11666315	00:00.0
28946327	35328645	11666315	00:00.0
25150169	35828879	11667512	00:00.0
28944441	36030169	11668146	00:00.0
28944441	39959122	11668146	00:00.0
21400255	30721263	11668452	00:00.0
25609803	36927308	11673731	00:00.0
20868440	34492050	11675455	00:00.0
29113946	32821106	11676232	40:00.0
29280932	32655968	11679392	00:00.0
20373636	38520759	11681010	00:00.0
23407541	39279281	11681010	00:00.0
29059918	35273787	11681918	00:00.0
29516723	37477423	11682251	00:00.0
22807401	34240906	11685699	00:00.0
29012146	32907154	11685699	12:00.0
22963886	39332409	11687808	00:00.0
20106183	39736908	11689298	00:00.0
20500465	35264055	11691384	00:00.0
28690435	30459670	11692274	00:00.0
24005826	30987723	11692282	00:00.0
26033399	35176357	11692822	00:00.0
26033399	34581854	11692822	00:00.0
27020510	35902921	11693201	00:00.0
26326357	31690388	11695880	00:00.0
24062600	33334417	11700139	00:00.0
20559558	35594756	11700242	00:00.0
27442298	31155071	11700476	00:00.0
25742234	39359862	11705130	00:00.0
29658829	39391018	11708364	00:00.0
20247108	34183391	11708699	00:00.0
23118722	36777551	11710154	00:00.0
29812235	38434653	11712299	00:00.0
21986375	30562036	11713060	00:00.0
27636368	35171466	11713205	00:00.0
25208831	38347355	11713563	00:00.0
27933209	35907183	11714071	00:00.0
20134570	31280452	11715606	00:00.0
25077908	33550115	11717909	00:00.0
23587154	30900210	11719908	00:00.0
24045220	33055749	11719977	21:00.0
23687711	39887163	11720443	00:00.0
23114788	31173737	11720931	00:00.0
27216368	32004247	11721696	00:00.0
25254852	34570510	11722038	00:00.0
25254852	35680402	11722038	00:00.0
28153629	32510245	11724388	00:00.0
26797546	35429155	11725159	00:00.0
23130948	30799292	11725209	36:00.0
21592243	36108847	11725345	00:00.0
23783314	35950280	11732301	00:00.0
21635610	37731954	11735934	27:00.0
22362349	37011547	11738880	00:00.0
24353600	38561005	11739934	00:00.0
26767475	38630997	11741292	00:00.0
24843776	37178815	11741591	00:00.0
24159911	31820799	11743730	10:00.0
23762829	31251562	11746096	00:00.0
24756641	30706648	11746946	00:00.0
27197593	31159323	11748036	45:00.0
29378082	30114654	11750559	00:00.0
24487026	35260975	11750652	00:00.0
21126489	37293243	11751512	00:00.0
28415181	31828751	11755038	00:00.0
20763537	34464220	11756467	00:00.0
25013949	32321490	11756467	00:00.0
29412821	37695192	11758234	00:00.0
21575585	33819188	11758268	00:00.0
24987624	31583024	11760663	00:00.0
20464943	39233063	11761692	00:00.0
22459596	32155382	11764015	00:00.0
24991846	30585358	11767827	00:00.0
24764063	34933209	11769305	47:00.0
24753513	32729336	11770833	00:00.0
29261435	38461423	11770833	00:00.0
28233556	32027486	11771928	00:00.0
20822324	35917868	11773189	00:00.0
21734865	38720811	11773768	00:00.0
25201971	39245279	11774442	00:00.0
20134964	34429690	11775236	00:00.0
27756499	35858878	11775843	00:00.0
22130346	30499586	11778358	00:00.0
27455256	38948565	11782013	00:00.0
25340799	37824696	11782912	00:00.0
22186326	33906923	11785262	00:00.0
22911654	30459324	11788425	00:00.0
22172217	31710895	11790166	00:00.0
20414135	32239426	11790339	30:00.0
20981900	31356617	11791041	00:00.0
21131323	34959970	11793360	00:00.0
26762857	36931110	11797247	00:00.0
26762857	39548046	11797247	00:00.0
24037668	33775319	11799406	00:00.0
25587101	33147759	11800070	00:00.0
22890668	30017572	11800562	00:00.0
26914099	39880553	11801290	00:00.0
25818525	37087219	11804278	00:00.0
27985968	34028230	11804325	12:00.0
27962169	30068933	11804839	00:00.0
29265478	34289560	11804929	00:00.0
21088346	34682025	11807282	00:00.0
20301412	32805880	11807843	00:00.0
20491313	37429698	11808386	37:00.0
20179722	31971489	11811233	44:00.0
26401627	32239383	11811727	00:00.0
29715640	33492148	11811818	00:00.0
21092988	32302167	11814192	00:00.0
27152856	38389114	11818101	00:00.0
29073276	36732482	11818661	00:00.0
27703267	30464031	11818769	00:00.0
23274376	38926623	11822710	00:00.0
23079488	32269408	11824212	00:00.0
20087181	30117673	11824255	00:00.0
27720766	37116350	11825140	00:00.0
27720766	37967496	11825140	00:00.0
28824872	36118414	11825239	00:00.0
21610933	36042033	11826681	00:00.0
25681662	37326665	11826927	00:00.0
29407576	31344543	11833822	00:00.0
28136133	32054073	11833889	00:00.0
20581795	30970506	11838503	00:00.0
23620302	37632537	11838503	00:00.0
26100504	31791282	11842519	46:00.0
26273641	37311580	11843949	05:00.0
27245720	30342986	11844338	00:00.0
26100213	39563000	11849423	00:00.0
21073068	38084162	11849511	00:00.0
24834280	31405164	11850786	00:00.0
28788118	33660291	11851057	00:00.0
29069314	36300974	11851638	56:00.0
26671606	34611431	11852048	00:00.0
24842838	33823302	11852907	00:00.0
26385990	35973628	11853789	00:00.0
27258119	35992442	11854270	00:00.0
23458206	36711152	11855273	00:00.0
26772968	33570111	11855580	00:00.0
25596807	37671492	11857113	00:00.0
22423479	31056009	11857128	00:00.0
22896266	39120208	11857739	00:00.0
25102635	35680048	11858902	00:00.0
22328672	30375852	11860415	00:00.0
23759711	35911311	11861017	00:00.0
27431129	31638045	11861017	00:00.0
29002565	34294913	11861125	36:00.0
29420104	34917338	11863401	17:00.0
21905130	31580087	11863409	00:00.0
27243157	37606661	11865114	00:00.0
28872325	34009816	11868667	00:00.0
20868424	30870316	11871434	00:00.0
22378781	38220175	11871434	00:00.0
25624380	35053869	11871434	00:00.0
23436208	38592992	11875731	00:00.0
28225750	35994666	11878137	00:00.0
29065122	34630799	11879906	02:00.0
23373685	36725660	11879949	00:00.0
27919589	37133116	11880923	00:00.0
29241937	32768109	11885313	00:00.0
29241937	37851147	11885313	18:00.0
21085222	32369178	11885384	00:00.0
29746809	30861555	11885709	00:00.0
20507243	37182655	11886042	00:00.0
24048480	39828578	11886812	00:00.0
23708811	38768187	11887165	00:00.0
21578343	37883338	11888614	00:00.0
22137537	31406980	11890400	02:00.0
25190331	38365178	11892900	00:00.0
25751330	34933179	11892926	00:00.0
29109404	30115507	11892979	00:00.0
24720056	36918186	11894163	04:00.0
28452803	36147922	11895151	00:00.0
22205117	34254284	11895521	00:00.0
27249507	30398680	11896204	00:00.0
22552930	31622975	11897189	00:00.0
28241223	39948700	11897489	00:00.0
29097577	30823916	11898134	00:00.0
20307660	33273050	11898895	00:00.0
24719570	32730549	11899569	00:00.0
25886140	33366679	11900721	00:00.0
25514083	34765614	11901952	00:00.0
24054372	33646017	11906222	00:00.0
28311308	35975788	11906675	00:00.0
26454021	33392501	11908254	00:00.0
21891402	36684829	11910483	00:00.0
29355347	39402899	11915019	00:00.0
27946334	37708787	11916027	00:00.0
25738459	31614251	11916231	00:00.0
20210766	38894118	11916369	00:00.0
28256458	38226531	11916661	00:00.0
25809630	37326877	11917817	00:00.0
21709796	34384740	11918260	00:00.0
26776690	38473519	11918378	00:00.0
25557423	33429315	11919053	00:00.0
20194893	30024130	11919942	00:00.0
25651238	36211786	11919942	00:00.0
29682520	38275869	11920643	00:00.0
28269306	30167281	11920902	00:00.0
26874746	39227217	11922236	00:00.0
21291481	36431281	11923449	00:00.0
24494684	31963064	11924581	00:00.0
24102122	32420050	11925827	00:00.0
26251959	32594449	11926043	00:00.0
22514839	35103292	11926708	00:00.0
27091920	36672136	11928365	00:00.0
20468228	37667061	11929342	00:00.0
29790625	36362872	11929373	00:00.0
23059261	35733024	11931055	00:00.0
28031393	37737310	11931967	00:00.0
27572852	35814540	11932037	00:00.0
26562937	30537059	11937354	00:00.0
27061749	34117493	11938469	00:00.0
20790357	34233995	11938659	00:00.0
27853033	35983563	11939591	02:00.0
20712112	31986262	11941242	00:00.0
29308226	39041890	11941997	00:00.0
28711387	30875605	11943448	41:00.0
20513880	37631039	11943854	00:00.0
27143484	37959759	11945171	00:00.0
22323027	34817765	11947573	00:00.0
20399604	33707679	11948471	00:00.0
28147836	39525291	11950718	00:00.0
26441306	32430524	11951833	00:00.0
29917426	31842793	11955380	00:00.0
20068193	35432026	11958669	00:00.0
23536194	36974556	11959467	00:00.0
24816314	37064466	11959638	00:00.0
23077086	35118066	11960982	00:00.0
24260004	31509398	11962176	00:00.0
24761898	36225794	11962176	00:00.0
24317178	30537942	11963435	00:00.0
28855134	31178806	11964890	00:00.0
22513142	31600824	11966397	00:00.0
29455708	31736070	11968982	00:00.0
28004540	30888637	11969536	00:00.0
24901385	30678215	11970980	00:00.0
25125503	37145111	11970980	27:00.0
21676141	31538024	11972269	00:00.0
21928200	36462988	11973138	00:00.0
26322891	33049903	11973152	00:00.0
27328245	39749738	11974898	21:00.0
29182151	32688655	11975224	00:00.0
24650585	38625480	11976099	00:00.0
25246087	39773056	11976982	00:00.0
22537052	37557985	11980557	00:00.0
27545333	35451132	11981102	00:00.0
29330624	34683759	11981568	00:00.0
29330624	38055009	11981568	00:00.0
29330624	37631829	11981568	57:00.0
26662323	37203262	11982938	00:00.0
28641319	35756278	11984487	00:00.0
23064786	31689688	11984693	00:00.0
23064786	31015369	11984693	00:00.0
26348972	37376304	11984693	00:00.0
21232275	34693433	11984981	20:00.0
22717922	30538065	11985436	45:00.0
27470855	31550648	11985806	00:00.0
26955372	36030151	11986924	00:00.0
24301561	36826768	11989739	00:00.0
29649567	30543825	11992390	00:00.0
29835504	39245835	11992613	00:00.0
23942629	34117766	11996040	00:00.0
24570832	33115762	11996040	00:00.0
24804749	30073855	11997046	00:00.0
24410178	37534737	11999272	00:00.0
23823123	34668424	11999659	00:00.0
26350032	38440267	12002997	00:00.0
26468189	33758213	12004725	00:00.0
20110063	30044183	12006413	00:00.0
28984430	34114772	12006413	17:00.0
24580936	37535507	12009089	00:00.0
22867908	37151514	12011741	00:00.0
25118111	34233088	12014965	00:00.0
20897144	38466543	12015685	00:00.0
23499507	34686824	12016108	00:00.0
29949805	38888828	12016108	00:00.0
20904086	30134202	12016463	00:00.0
20904086	34934863	12016463	00:00.0
20904086	31788435	12016463	31:00.0
23573468	37326359	12016463	00:00.0
23368126	33961351	12018147	00:00.0
26030081	31012404	12022798	00:00.0
23745507	35163146	12028411	00:00.0
20460006	35324289	12032310	00:00.0
29566424	34674345	12032446	00:00.0
24633889	35450930	12032603	00:00.0
22236349	31524439	12035353	00:00.0
22949017	36502040	12035547	00:00.0
22385428	37565253	12039204	00:00.0
24132930	38798937	12040485	00:00.0
24132930	34553765	12040485	00:00.0
27549600	31249096	12041046	00:00.0
25549760	31736279	12042044	35:00.0
29855280	30527293	12042199	00:00.0
25971150	30750976	12043765	00:00.0
23556166	36896979	12043836	00:00.0
23556166	36978871	12043836	00:00.0
25730847	33599403	12044498	00:00.0
27871535	33367690	12046458	00:00.0
25600727	30626178	12047573	00:00.0
22152165	39636355	12049455	09:00.0
27800988	33449436	12050597	00:00.0
24839479	32818567	12054582	00:00.0
26640530	37792377	12055289	00:00.0
21154182	33855723	12056181	00:00.0
23857023	33436459	12057569	00:00.0
24975504	31465485	12060087	00:00.0
21913547	36928322	12062553	50:00.0
23282437	32217619	12063075	30:00.0
28107031	31895500	12063542	00:00.0
26394394	30435577	12064069	00:00.0
23688796	38450462	12064183	00:00.0
21071718	33171379	12067437	00:00.0
25459943	38083362	12068539	00:00.0
26925637	31456620	12069102	00:00.0
27396095	39908953	12069306	17:00.0
25936266	33215719	12070588	00:00.0
24178680	34509493	12070608	00:00.0
27802190	30289878	12072078	00:00.0
26909793	35469372	12074223	00:00.0
25207673	31854157	12075846	00:00.0
25654632	30955900	12077904	00:00.0
25654632	35309993	12077904	00:00.0
21290547	37380075	12078372	15:00.0
23690092	37656677	12078677	00:00.0
25117447	37945334	12079353	00:00.0
21760468	39032966	12079813	02:00.0
21220643	31364853	12080376	00:00.0
23234438	31367119	12084606	58:00.0
25509175	37269398	12087353	00:00.0
21006362	38641457	12087520	00:00.0
20173639	35189217	12088728	00:00.0
24042643	35050436	12089044	21:00.0
28332732	38925473	12089548	00:00.0
23182270	37471848	12089662	00:00.0
20586411	38595092	12090235	09:00.0
25182422	39180740	12090944	00:00.0
21668352	37399603	12093479	00:00.0
25901429	30107025	12094980	00:00.0
24330256	38529524	12095255	00:00.0
25638143	36914338	12097450	00:00.0
25340006	30966963	12099971	00:00.0
23275067	33370779	12101085	50:00.0
22837490	38915951	12101142	00:00.0
25746710	36021662	12104194	45:00.0
29949937	38366728	12106010	00:00.0
22293023	30460268	12106079	00:00.0
25115059	33574313	12108578	00:00.0
27706856	33518807	12109233	55:00.0
28506632	34082354	12110838	18:00.0
28506632	35781846	12110838	00:00.0
24365428	36043931	12111123	27:00.0
23048713	35089172	12112117	00:00.0
20420545	34712605	12112517	00:00.0
22661119	30327948	12122921	00:00.0
20463676	32488116	12125322	00:00.0
26174315	38083931	12126537	00:00.0
21022921	34887723	12126708	00:00.0
28165442	33333614	12127430	00:00.0
22902895	37503160	12129067	00:00.0
23801904	34102889	12129079	00:00.0
28203970	34200062	12133540	00:00.0
23268940	37361122	12133578	00:00.0
23778052	35293421	12134059	00:00.0
24942375	34208812	12134999	00:00.0
20971664	37545193	12135323	00:00.0
26613155	37556735	12137011	00:00.0
28837774	36697114	12137189	54:00.0
22001114	30139442	12137444	00:00.0
23730245	38633920	12137614	00:00.0
25543630	35815500	12138569	00:00.0
26469100	30407507	12138569	40:00.0
24138225	32932353	12138575	12:00.0
23008526	31434650	12138637	00:00.0
24228344	36541632	12139283	00:00.0
21537107	30650844	12140419	00:00.0
27428239	30796844	12146307	49:00.0
20462195	32533010	12146463	00:00.0
27332637	39040261	12146463	00:00.0
23968046	30297632	12146951	00:00.0
28453173	37023211	12148014	00:00.0
20711803	39631432	12148208	00:00.0
27455484	36768519	12148904	00:00.0
25991752	36244370	12150010	00:00.0
26932078	33372344	12150735	00:00.0
29993312	36345004	12151711	00:00.0
28905435	36151054	12152454	00:00.0
27625791	36668925	12153884	00:00.0
27625791	36315301	12153884	00:00.0
26521296	36957067	12154692	19:00.0
28099238	36531700	12154889	00:00.0
27296628	36081023	12155413	00:00.0
27733417	35752500	12157432	00:00.0
25758818	35324484	12158416	00:00.0
25351085	30747541	12158826	00:00.0
21660372	37124281	12158943	00:00.0
23222926	30691663	12160317	00:00.0
27957997	30597616	12162084	00:00.0
25116113	39855484	12163568	00:00.0
23632760	32407196	12165269	00:00.0
24073877	38437209	12165269	00:00.0
21994000	37478587	12165375	00:00.0
29485602	35333011	12165590	39:00.0
20524286	31689276	12166795	00:00.0
25273366	35965699	12167722	00:00.0
25273366	39008675	12167722	00:00.0
22777809	32933486	12168037	06:00.0
26362748	32762994	12169135	00:00.0
29859012	31726235	12170095	00:00.0
23679465	32645744	12170168	00:00.0
23537535	35728280	12171102	00:00.0
23375834	35418364	12173987	00:00.0
26002906	30411512	12173987	00:00.0
21629599	39234921	12174123	00:00.0
21606304	37213427	12176267	00:00.0
29718513	36998991	12176728	00:00.0
29400239	35568773	12177596	12:00.0
27524688	31983030	12180060	13:00.0
27365328	35814738	12180154	00:00.0
21124804	37053660	12183689	00:00.0
23571759	33230724	12183714	00:00.0
27806899	38131454	12183714	00:00.0
24998827	39565790	12184176	00:00.0
24770032	33246535	12185775	00:00.0
26173373	39952270	12186401	00:00.0
28289679	36204815	12187047	00:00.0
20380804	38040290	12190919	00:00.0
22522728	31834185	12190919	00:00.0
25293807	37304234	12190919	00:00.0
27605128	37735936	12196601	00:00.0
24103969	35079078	12199669	00:00.0
23735798	38555138	12202365	08:00.0
28689333	39000498	12206313	00:00.0
23249668	33767986	12206800	00:00.0
28818796	37243414	12207212	00:00.0
22811886	33381407	12209212	10:00.0
22176323	32173343	12209376	00:00.0
25617783	37439651	12211564	00:00.0
23710046	30132321	12212143	00:00.0
28955366	30893431	12214410	28:00.0
22540217	33530278	12215049	00:00.0
25600836	36555862	12217232	00:00.0
28492377	39378580	12221457	00:00.0
26676863	30437470	12221567	00:00.0
29696518	36846687	12222359	00:00.0
23578782	39259267	12222824	00:00.0
22582092	37184469	12225236	00:00.0
28173284	35161797	12231709	00:00.0
28181254	35586337	12232105	00:00.0
20944499	30793335	12232510	00:00.0
27159344	30036397	12232510	00:00.0
27159344	31066658	12232510	55:00.0
27494217	33740180	12232510	02:00.0
29864682	37566609	12232510	00:00.0
26090905	33540817	12234053	00:00.0
26090905	33461147	12234053	47:00.0
27370015	36260138	12234096	29:00.0
25662479	39155521	12236712	00:00.0
23123534	39817695	12237223	00:00.0
20825182	36932896	12238304	00:00.0
26245624	38683657	12238407	00:00.0
22046909	36781123	12239433	00:00.0
21755727	30228223	12239712	00:00.0
26307102	34074530	12240795	00:00.0
22591856	31914601	12241660	00:00.0
20694339	33014248	12242325	00:00.0
23920830	35133997	12242359	00:00.0
28993245	32328149	12244355	00:00.0
23930659	34543585	12244983	00:00.0
22235712	33721773	12246707	00:00.0
27007715	35432282	12247724	00:00.0
20538179	39683282	12249666	35:00.0
23897663	39808258	12250782	00:00.0
20288522	36718729	12255996	00:00.0
28288294	34697238	12256722	50:00.0
20643762	31707633	12257167	00:00.0
21296776	31529371	12258197	00:00.0
26606509	31129158	12259154	20:00.0
20141657	38611332	12260772	00:00.0
23481638	39420649	12263568	00:00.0
22944655	35268786	12264178	00:00.0
21446832	33633182	12265028	00:00.0
29299565	34841527	12265294	00:00.0
23313275	30053212	12265737	00:00.0
27708605	32981748	12268300	00:00.0
28310424	34184496	12270337	00:00.0
23180047	39491343	12270729	26:00.0
23606314	30253983	12270760	00:00.0
22672111	31973224	12271050	00:00.0
22258468	35876246	12271507	00:00.0
27360710	31118055	12272152	00:00.0
22385106	31180862	12273919	00:00.0
27515027	38769178	12274432	00:00.0
24666487	33493724	12274722	00:00.0
28837449	30874250	12275141	00:00.0
20955710	33738459	12275531	00:00.0
22579957	39146539	12279729	00:00.0
23945160	35752054	12281793	00:00.0
29332207	35575764	12282667	00:00.0
29332207	32017867	12282667	00:00.0
29332207	35670935	12282667	00:00.0
23415284	34210732	12283084	54:00.0
29916605	37713469	12284553	00:00.0
21316251	38396148	12286821	00:00.0
27843112	31908856	12288039	00:00.0
20457229	32914082	12288178	55:00.0
24982040	38889675	12288458	00:00.0
20554795	35758952	12288601	00:00.0
27569420	35579954	12288757	00:00.0
22501229	32946030	12289120	23:00.0
23587658	35273460	12290973	00:00.0
24419110	36317796	12291187	00:00.0
20416134	31964289	12294668	00:00.0
25444206	36838126	12294892	00:00.0
29480084	35293177	12297648	00:00.0
24685584	39130934	12305811	00:00.0
24060117	34205481	12307795	00:00.0
20113857	34687128	12311328	00:00.0
26132386	39836312	12312578	00:00.0
27229963	31245398	12313313	00:00.0
27340004	39142223	12315097	00:00.0
21664947	37279523	12319012	00:00.0
25106658	31139036	12321257	00:00.0
24815351	35770689	12321369	00:00.0
24357701	33686033	12323804	00:00.0
24304637	30642130	12324075	00:00.0
24304637	32354393	12324075	04:00.0
22010208	36789853	12326969	00:00.0
20855460	33362305	12327312	00:00.0
25231391	39263848	12327673	30:00.0
22385703	37523687	12327816	00:00.0
21387685	39516850	12327925	00:00.0
29810839	30280596	12327925	00:00.0
29372998	31597943	12328902	00:00.0
26570623	39965206	12329855	00:00.0
21345058	39592676	12329981	00:00.0
24913532	34475151	12329981	00:00.0
28194688	32137687	12329981	00:00.0
28807718	31316192	12330000	00:00.0
21875770	39699735	12330994	00:00.0
23827976	36884594	12330994	00:00.0
21001800	34183489	12331499	00:00.0
21001800	34201434	12331499	39:00.0
20833385	36662757	12333937	00:00.0
24578993	30559320	12336678	00:00.0
28924038	32020844	12339611	00:00.0
28687875	31520386	12341013	00:00.0
25876208	38277423	12348779	00:00.0
21143130	38244191	12354123	23:00.0
28885970	38077771	12355662	00:00.0
28885970	35736580	12355662	00:00.0
22030234	36805399	12357280	00:00.0
29277652	34683340	12358216	00:00.0
28647891	35027378	12358492	00:00.0
28504609	31856817	12361573	00:00.0
24109230	34065212	12362110	00:00.0
29652401	33655764	12363746	00:00.0
23419751	30488112	12363907	00:00.0
29380974	36083526	12363908	00:00.0
26515339	38680982	12364762	00:00.0
25888306	35585475	12365543	00:00.0
23607155	31130557	12365954	00:00.0
23867683	38276247	12366538	00:00.0
20991932	31341511	12367301	00:00.0
27689222	37871342	12370921	00:00.0
23818154	37705931	12372493	00:00.0
26467832	32810817	12373398	00:00.0
25799724	35826181	12375249	00:00.0
28023565	33712989	12375699	00:00.0
23030547	30385439	12376118	00:00.0
26384543	37012304	12377303	00:00.0
29439236	39318047	12378217	00:00.0
26780128	33109356	12378259	00:00.0
23176592	34175523	12379369	00:00.0
24442927	38893566	12379540	56:00.0
20980707	32654814	12386418	00:00.0
24901991	35888990	12387399	00:00.0
25326700	36961133	12388358	00:00.0
22362402	36410104	12388372	00:00.0
23657656	32616828	12389062	00:00.0
24249228	39646937	12390105	00:00.0
24249228	38500783	12390105	00:00.0
22125551	37222142	12391240	00:00.0
23914509	30719311	12391240	00:00.0
22682947	30086627	12391461	10:00.0
29168487	34099407	12392090	00:00.0
29708494	30502944	12392956	00:00.0
25589162	33070852	12393506	00:00.0
26511191	37373741	12394354	22:00.0
21559100	36439988	12396708	00:00.0
24670100	30111451	12397887	00:00.0
21668402	37788644	12400695	21:00.0
26538203	39424768	12401549	00:00.0
24865254	32173449	12403626	00:00.0
22368217	37211838	12405140	00:00.0
27766280	30353605	12406333	00:00.0
21370244	39626765	12406522	00:00.0
23028159	37646717	12411239	00:00.0
25537187	38335031	12415909	00:00.0
22684259	30301336	12415974	00:00.0
27828912	32799440	12416042	00:00.0
26557948	39548475	12417684	00:00.0
20192714	32605377	12417848	00:00.0
25360842	31759239	12419783	00:00.0
21393839	33030114	12420873	00:00.0
21579454	32250961	12426136	00:00.0
28466457	38333720	12426368	00:00.0
20429845	38069857	12427686	39:00.0
25522797	37799492	12429606	00:00.0
20188271	31436833	12429682	11:00.0
20488931	36657650	12430009	00:00.0
25808717	31146615	12430647	55:00.0
29939214	37188644	12430823	00:00.0
29383079	31416584	12432912	00:00.0
21824179	37640802	12433486	00:00.0
20077996	30549872	12434305	00:00.0
21239202	33777205	12435232	00:00.0
21239202	38825526	12435232	00:00.0
29301375	37625640	12435705	00:00.0
24996065	39474246	12435748	00:00.0
24013143	36163726	12438105	00:00.0
27718819	37967252	12438344	00:00.0
29698431	38492754	12442481	00:00.0
20453866	30992027	12445259	00:00.0
20738275	36093341	12445879	00:00.0
20915145	34522103	12447650	00:00.0
20129736	35046095	12449161	00:00.0
21173459	34569596	12451517	00:00.0
21173459	35037364	12451517	00:00.0
23315901	32790905	12452689	00:00.0
23019309	30775991	12453158	00:00.0
27788096	38028780	12453379	21:00.0
27855441	35666404	12453404	00:00.0
29246116	30798752	12457358	00:00.0
21673651	34037052	12457441	00:00.0
26788757	31191522	12458842	00:00.0
28366937	30875468	12460668	00:00.0
25674570	34001583	12464366	00:00.0
28269974	36154794	12466727	00:00.0
24247519	39322013	12467050	00:00.0
20084691	36047591	12468016	30:00.0
20788213	34914761	12468016	00:00.0
21350469	33741801	12468016	00:00.0
27696865	38492603	12468016	00:00.0
27740231	31779756	12468016	00:00.0
27211588	35686350	12474402	00:00.0
20252513	35701202	12476439	00:00.0
22170381	32569912	12476562	00:00.0
28004272	35458600	12477040	00:00.0
29897922	31920220	12478513	00:00.0
26109725	32838658	12478631	18:00.0
22900101	33665556	12479159	00:00.0
27287174	37131493	12479766	00:00.0
29759619	31784880	12480067	00:00.0
22608799	33468320	12480584	47:00.0
25720528	38544845	12483883	00:00.0
20279118	37702276	12484109	00:00.0
28817749	31503786	12486920	00:00.0
23904845	33555392	12487695	00:00.0
28850927	30841824	12488949	00:00.0
27064114	32460025	12489191	00:00.0
22439355	32439842	12489365	00:00.0
20908680	39843122	12489419	18:00.0
27536984	35537074	12489419	00:00.0
20103944	36789555	12489565	00:00.0
26495589	33759728	12490029	00:00.0
26410771	38504135	12490757	00:00.0
26410771	35708955	12490757	00:00.0
26410771	35100581	12490757	00:00.0
25659633	33139076	12491682	00:00.0
25380352	30845118	12495768	00:00.0
25315429	33987488	12496782	00:00.0
21608532	35187345	12497326	00:00.0
26535667	30027199	12498772	00:00.0
29126798	37133474	12502008	00:00.0
21268558	31268948	12503315	00:00.0
21146531	33641076	12504496	00:00.0
20791616	33005205	12504871	00:00.0
21503995	38965330	12505045	00:00.0
29516092	30890211	12508698	00:00.0
29569285	36545713	12509691	00:00.0
26065752	31963966	12510856	00:00.0
21022276	38317958	12511611	15:00.0
21913381	33953545	12513472	11:00.0
28178107	33358048	12515381	41:00.0
28701502	36291961	12516913	07:00.0
26787931	35788643	12517010	00:00.0
22562763	31069981	12518158	16:00.0
22305767	33270689	12518491	00:00.0
28250320	35937617	12519556	29:00.0
23507774	36670197	12523062	00:00.0
26220350	38337159	12523732	00:00.0
25107531	39618153	12523947	00:00.0
21687131	30179123	12528229	00:00.0
21246172	32779096	12529718	00:00.0
26545299	39569641	12531971	00:00.0
26843732	31307790	12532170	00:00.0
21056201	33568844	12533268	00:00.0
21221370	35358630	12533422	00:00.0
24169962	35219098	12533588	02:00.0
25984538	37872799	12533588	00:00.0
26245699	37473716	12533658	00:00.0
20735698	31458345	12534634	00:00.0
23006857	31762785	12535376	00:00.0
23697530	32072363	12539095	00:00.0
28490788	37506514	12540572	00:00.0
26442554	37686326	12541423	00:00.0
27298333	34610324	12542998	09:00.0
23627973	35193065	12543111	44:00.0
22401813	30761517	12543945	00:00.0
20343600	30181957	12546810	00:00.0
27406580	31436892	12548159	00:00.0
25673944	34707653	12548721	00:00.0
27638585	31686976	12552963	26:00.0
21570112	33997173	12553113	19:00.0
21178747	30951376	12556416	00:00.0
24123902	38373091	12558079	00:00.0
23703174	37978619	12558772	00:00.0
21587540	34962172	12558806	00:00.0
29596358	36900060	12570365	00:00.0
20782171	35228231	12571555	00:00.0
27361984	38018209	12572459	00:00.0
26721367	32100987	12572534	00:00.0
25189369	37331256	12573085	00:00.0
26261482	36236092	12573859	00:00.0
24553120	31936250	12574016	00:00.0
27613085	34551100	12574210	00:00.0
25787348	30502427	12574665	00:00.0
28639614	35650920	12576264	00:00.0
28218503	34757552	12577020	00:00.0
25461152	32508625	12582583	00:00.0
20464567	38908283	12585231	00:00.0
21421235	32608159	12587122	00:00.0
25059932	36429336	12590117	00:00.0
27469355	39825437	12591311	58:00.0
20721494	35519236	12591989	03:00.0
25786052	36775087	12597051	30:00.0
20565651	32761665	12597528	00:00.0
29297325	33740712	12603931	00:00.0
25711713	36121419	12604082	00:00.0
27399785	37052585	12604082	00:00.0
20381058	36876883	12605716	00:00.0
28552933	35532991	12605824	00:00.0
20310277	38236658	12606113	00:00.0
23240348	30444007	12606543	00:00.0
29633459	30740859	12606826	00:00.0
21187940	32383365	12608351	00:00.0
28893381	30761994	12608366	00:00.0
29565602	32807084	12608402	00:00.0
22876836	31579826	12609810	00:00.0
23837769	32142873	12609810	00:00.0
29807416	30498877	12612603	00:00.0
28388233	39805395	12612873	00:00.0
21671143	34674980	12614200	00:00.0
20382821	38236345	12615299	00:00.0
25449596	39851203	12615947	50:00.0
21185436	39996123	12616907	41:00.0
28443430	32619786	12618701	00:00.0
27323423	34328793	12619303	00:00.0
24080996	31554459	12620045	00:00.0
26639405	34798564	12620320	11:00.0
23412935	34292607	12620822	00:00.0
27866239	36503746	12620822	07:00.0
22672289	36918524	12621822	00:00.0
22884754	30978159	12623286	00:00.0
28441505	34306117	12623798	35:00.0
24564664	34603678	12626136	00:00.0
29978132	39234612	12626863	00:00.0
22023557	31561023	12629437	00:00.0
29604149	37351040	12629682	00:00.0
22520072	31067440	12630914	00:00.0
21466877	31558468	12632201	00:00.0
23941300	35392549	12632455	49:00.0
25987676	36738588	12634755	00:00.0
24670875	33920631	12638361	00:00.0
21162138	36755225	12641004	00:00.0
25607164	38631510	12641622	00:00.0
[truncated: 33,500 more rows]
